# Supplementary material for: Perception accuracy, biases and path dependency in longitudinal social networks
Source: PLoS One. 2019 Jun 18;14(6):e0218607. doi: 10.1371/journal.pone.0218607 (PMC6581280; doi:10.1371/journal.pone.0218607)
Supplement: S1 Dataset — (ZIP) [file pone.0218607.s002.zip]

Archive with 10 entries (7 files):
- S1 Dataset/
- S1 Dataset/css1f.RData
- __MACOSX/
- __MACOSX/S1 Dataset/
- __MACOSX/S1 Dataset/._css1f.RData
- S1 Dataset/css3f.RData
- __MACOSX/S1 Dataset/._css3f.RData
- S1 Dataset/css2f.RData
- __MACOSX/S1 Dataset/._css2f.RData
- __MACOSX/._S1 Dataset
